# Supplementary material for: Identification of protein-coding genes associated with metastatic prostate cancer
Source: Endocr Relat Cancer. 2025 Jun 26;32(7):e250070. doi: 10.1530/ERC-25-0070 (PMC12203752; doi:10.1530/ERC-25-0070)
Supplement: Supplementary file 1 [file Supplementary_Table_S1.xlsx]

## Sheet: samples
Supplementary Table S1: Table showing the number of samples from each patient and tissue in our lncRNA cohort.
Cancer samples										Normal samples
	Lymph node	Bone	Subdural	Liver	Adrenal	Prostate	Sum				Lymph node	Bone	Subdural	Liver	Adrenal	Prostate	Sum
A2	0	0	1	2	0	0	3			A2	0	0	0	0	0	0	0
A3	2	0	0	0	0	0	2			A3	0	0	0	1	0	0	1
A5	1	2	0	0	0	0	3			A5	0	0	0	1	0	0	1
A8	1	0	0	1	1	0	3			A8	0	0	0	0	1	0	1
A9	2	0	0	0	0	0	2			A9	0	0	0	1	1	0	2
A10	2	0	0	0	0	1	3			A10	0	0	0	1	0	0	1
A11	3	0	0	0	0	0	3			A11	0	0	0	1	0	0	1
A12	4	0	0	0	0	0	4			A12	0	0	0	1	0	0	1
A13	1	2	0	0	0	0	3			A13	0	0	0	1	0	0	1
A14	1	0	0	1	1	0	3			A14	0	0	0	0	0	0	0
A16	1	0	1	0	1	0	3			A16	0	0	0	0	0	0	0
A17	2	1	1	0	0	0	4			A17	0	0	0	0	0	0	0
A18	2	0	0	0	0	0	2			A18	0	0	0	1	0	0	1
A19	2	2	0	0	0	0	4			A19	0	0	0	1	0	0	1
A21	1	3	0	3	0	0	7			A21	0	0	0	0	0	0	0
A22	4	1	0	0	2	1	8			A22	0	0	0	1	0	0	1
A24	1	0	0	1	0	0	2			A24	0	0	0	0	0	0	0
A26	0	2	0	0	0	0	2			A26	0	0	0	1	0	0	1
A28	2	0	0	0	0	0	2			A28	0	0	0	1	0	0	1
A29	2	0	0	0	0	1	3			A29	0	0	0	0	0	0	0
A30	0	2	0	1	0	0	3			A30	0	0	0	0	0	0	0
A31	2	1	2	0	1	1	7			A31	0	0	0	1	0	0	1
A32	2	1	0	0	0	2	5			A32	0	0	0	0	0	0	0
A33	2	1	1	0	1	1	6			A33	0	0	0	1	0	0	1
A34	0	0	0	3	0	0	3			A34	0	0	0	0	0	0	0
Sum	40	18	6	12	7	7	90			Sum	0	0	0	14	2	0	16
