# Supplementary material for: Identification of protein-coding genes associated with metastatic prostate cancer
Source: Endocr Relat Cancer. 2025 Jun 26;32(7):e250070. doi: 10.1530/ERC-25-0070 (PMC12203752; doi:10.1530/ERC-25-0070)
Supplement: Supplementary file 2 [file Supplementary_Table_S2.xlsx]

## Sheet: Sheet1
Supplementary Table S2: Clinical data of prostate cancer patients who received radical prostatectomy treatment.
Sample	Progression (0=no, 1=yes)	Progression free months	Age	PSA	Gleason grade_1	Gleason grade_2	Gleason score (GS)	pT (1=1, 2=2, 3=2a, 4=2b, 5=3a, 6=3b)
1303	0	261.233	56.1	5.5	3	3	6	4
1669	1	104.367	61	8.4	3	4	7	4
4538	1	168.333	60.8	8.9	3	4	7	4
4786	1	44.5	55.4	10.2	3	4	7	4
4820	1	14.3	51	15.2	4	4	8	3
4906	0	214.633	58.3	4	3	3	6	4
4980	1	202.8	59.7	3.5	3	3	6	4
5326	1	53.7	59.8	5.7	3	4	7	4
5601	0	229.833	62.8	12.3	4	3	7	5
5920	0	195.467	64	6.4	3	3	6	5
5934	0	140.967	67.4	9.6	2	4	6	4
6102	0	229.067	63.3	4.4	3	4	7	4
6174	1	15.3667	65.3	6	4	4	8	6
6342	1	32.4667	65.2	13.4	3	4	7	4
6488	1	91.4	60.9	4.2	3	4	7	4
6712	1	61.5667	63.3	7.9	3	4	7	4
6864	1	15.3333	53	4.8	5	5	10	5
7875	1	91.5333	63.9	14.7	4	4	8	6
8131	0	266	61.8	6.7	2	3	5	4
8166	1	220.033	57.8	6.9	3	5	8	4
8438	1	37.8	62.6	10.1	4	4	8	6
8962	1	96.6333	66.7	13	3	2	5	4
10072	1	224.7	64	10.8	3	4	7	5
10136	1	13.3333	65.7	11.9	4	3	7	4
10286	1	146.633	67.8	5.4	3	3	6	4
10475	0	241.433	62.3	7.6	3	4	7	5
11423	1	209.4	62.1	12.2	4	5	9	4
12189	1	33.7	56.8	21	3	4	7	5
12517	0	26.9667	65.5	5.9	4	3	7	4
13569	1	126.2	53.6	5.6	3	3	6	2
13943	0	210	49.6	4.9	3	4	7	4
14451	1	59.3	69.7	6	4	3	7	2
14670	1	12	71.8	7.5	3	5	8	6
14831	0	142.567	63	4.5	3	4	7	4
15194	1	38.0333	62.7	9.5	4	3	7	6
15420	1	61.3	60.3	12.6	3	4	7	5
15760	1	20.0667	64.7	14	3	4	7	6
16338	1	89.8333	64.4	10.3	3	4	7	4
16630	1	89.3	69.8	6.6	3	3	6	5
16932	1	23.7333	63.3	5.8	4	5	9	5
17163	1	49.1	56.8	19.8	3	4	7	4
17447	1	22.1	65.8	13.2	4	5	9	6
17810	1	14.2667	66.8	4.1	5	4	9	6
18307	0	242.167	47.4	5.1	3	4	7	4
19285	1	46.3333	58	7.9	3	4	7	5
19403	1	8.83333	56.8	7	4	3	7	6
20581	1	12.7	58.7	6.59	4	3	7	4
20873	1	132.933	49.6	8.3	3	4	7	5
20915	0	108.2	60.1	3.9	3	4	7	4
21025	0	203.2	66	11	3	4	7	4
22392	1	49.8	58.1	48.1	3	4	7	5
22603	1	127.867	66.7	7.54	3	3	6	5
22709	0	188.233	63	5	3	3	6	2
23284	0	70.1	57.2	9.3	3	3	6	2
24173	1	126.433	47.8	8.5	3	3	6	4
26589	1	97.0333	66.9	9.1	3	2	5	5
28406	0	213.667	60	1.7	3	2	5	4
301	1	109.5	69.4	16.9	4	2	6	2
309	1	182.533	59.3	3.15	2	2	4	5
315	0	304.067	54.8	15.4	NA	NA	4	2
329	1	132.067	60.9	18	2	3	5	4
341	1	35.5667	67.2	31.96	1	2	3	4
364	1	64.2333	63.1	8.6	NA	NA	5	6
376	0	252.133	61.8	8	3	5	8	4
384	1	5.03333	66.8	51.5	3	3	6	6
389	1	128.6	57.3	22	2	1	3	6
411	1	49.7333	69.6	5.8	2	3	5	4
424	1	93.2667	62.7	38.61	2	3	5	2
426	0	83.1333	58.5	15	3	4	7	4
431	1	20.7333	56.4	7	3	4	7	6
469	0	277.967	58	9.7	5	3	8	6
470	1	12.1	70.9	17.6	3	5	8	6
474	1	156.6	67.7	4.73	3	3	6	2
475	1	46.5333	67.8	7.47	3	3	6	4
482	1	34.1333	68.3	49	3	5	8	4
514	0	251.133	54.8	4.16	3	4	7	2
521	1	8.43333	62.3	27.3	4	3	7	6
548	0	205.767	71.1	5.4	NA	NA	NA	2
733	1	23.7333	66.1	9.9	NA	NA	NA	6
741	1	52.2333	65.2	5.3	NA	NA	NA	2
742	1	63	63.8	16.6	NA	NA	NA	2
