# Supplementary material for: Identification of protein-coding genes associated with metastatic prostate cancer
Source: Endocr Relat Cancer. 2025 Jun 26;32(7):e250070. doi: 10.1530/ERC-25-0070 (PMC12203752; doi:10.1530/ERC-25-0070)
Supplement: Supplementary file 3 [file Supplementary_Table_S3.xlsx]

## Sheet: Sheet 1
Supplementary Table S3: Clinical data of untreated prostate cancer samples used for immunohistochemistry (IHC) analysis
samples	groups	PSA	age	progression	progression_free_months	GL_GRAD1	GL_GRAD2	GL_SCORE	3.Gl regrade	pT
0010325	primary	8.2	65.5	1	149.367	4	3	7		3
0011004	primary	13.7	67.5	1	124.3	3	4	7		2
0011298	primary	4.1		1	17.3333	3	4	7		3
0011677	primary	7.9	65.9	0	220.6	3	3	6		2
0012517	primary	5.9	65.5	0	28.9	4	3	7		2
0013569	primary	5.6	53.6	1	114.6	3	4	7		2
0018307	primary	5.1	47.4	0	161.533	3	3	6		2
0018953	primary	16.7		1	90.0667	4	3	7		2
0020581	primary	6.59		1	10.7667	4	3	7		2
0021489	primary	8.2		1	28.9333	3	2	5	4	3
0021815	primary	17.3	66.7	0	16	3	4	7		2
0024733	primary	13.2	59.1	0	68.9333	3	2	5		2
0025342	primary	4.3	63.6	0	207.2	3	2	5		2
0025442	primary	5.5	59.3	0	206.5	3	3	6		2
0025527	primary	11		1	25.7333	3	4	7		3
0025677	primary	13.6	56.3	1	210.433	3	4	7		2
006488	primary	4.2		1	82.7	3	4	7		2
007771	primary	8.4	55.1	0	56.3333	3	3	6		2
008131	primary	6.7	61.8	0	215.233	2	3	5		2
008932	primary	13	64.9	0	223.833	4	4	8	5	2
9504286	primary	6.5	59	1	246.167	3	3	6	4	2
9504816	primary	5.4	51	1	39.6	3	4	7		3
9504992	primary	18	69	1	35.9333	3	3	6		2
9505832	primary	10.5	54	0	83.2667	3	3	6		2
9514592	primary	17.6	59	1	5.6	2	2	4		3
9516105	primary	10.9	63	1	54.2	3	3	6		2
9516686	primary	45.9	68	1	57.6667	3	4	7		2
9518690	primary	6.5	61	0	123.833	3	2	5		2
9519315	primary	10.8	65	0	268.567	5	4	9		3
9522643	primary	5.6	64	1	159.8	3	3	6		2
9523041	primary	10.8	62	1	42.4667	3	4	7		3
9523810	primary	13.2	63	0	157.6	3	4	7		2
9525100	primary	25	71	1	19.8333	3	2	5		2
9601057	primary	49.2	68	1	82.9333	4	3	7		2
9605786	primary	5.5	59	1	45.1667	3	4	7		2
9607949	primary	7.8	63	1	31.0333	3	4	7		2
9610225	primary	33.2	56	1	174.633	3	4	7		3
9610648	primary	18.9	66	1	23.1333	3	4	7	5	3
9619756	primary	15	53	1	12.8667	5	3	8		3
9620826	primary	5.2	65	0	152.967	3	3	6		2
9624103	primary	6.8	59	1	127.233	3	3	6	4	2
9624211	primary	13.2	67	0	212.1	3	3	6		2
9624763	primary	45.2	65	1	18.5	3	3	6	4	2
9625173	primary	42.4	59	1	30.4	3	4	7		3
9701421	primary	9.3	68	0	261.933	3	4	7	5	3
9704584	primary	5.1	68	1	5.3	4	3	7	5	3
9708209	primary	38.4	60	0	144.167	4	3	7		2
9710872	primary	6.9	67	0	227.2	3	3	6		2
9712418	primary	15	69	1	12.4	3	5	8	4	3
9712742	primary	30	69	1	29.1667	4	3	7	5	3
9714382	primary	10.3	60	1	21.0667	3	4	7		3
9714530	primary	16.4	69	1	50.8	3	4	7	5	3
9714695	primary	3.8	59	0	119.4	3	3	6		2
9714834	primary	10.75	58	1	105.033	3	4	7		3
9715501	primary	12.1	66	0	87.1333	4	3	7		2
9715929	primary	8.23	58	1	68.3333	3	3	6		2
9715929	primary	8.23	58	1	68.3333	3	3	6		2
9716298	primary	18.9	67	0	124.567	3	4	7		2
9716402	primary	31.96	67	1	26.8667	3	2	5	4	2
9716799	primary	13.6	69	1	89.1	3	3	6	4	2
9717238	primary	22.3	61	1	99.9333	3	4	7		3
9717649	primary	5.61	55	0	241.833	5	4	9		3
9718535	primary	5.92	62	1	8.1	3	3	6	4	2
9718764	primary	21.4	63	1	78.8333	4	3	7		3
9718886	primary	15	66	0	5.83333	3	3	6		2
9719564	primary	17.3	58	0	76.6667	3	4	7		2
9720006	primary	8.6	63	1	48.1	3	4	7		3
9720063	primary	37.3	67	0	248.267	3	4	7		2
9720129	primary	6.1	58	0	113.6	3	3	6		3
9720238	primary	12.4	66	0	212.267	3	2	5		2
9721577	primary	7.2	58	1	156.8	3	3	6	4	2
9722596	primary	35	63	1	186.167	4	3	7		3
9722686	primary	16	65	1	25.1333	3	4	7		2
9723279	primary	8	61	0	248.767	4	3	7	5	2
9723939	primary	51.5	66	1	3.2	4	3	7		3
9724217	primary	11	63	0	203.4	3	4	7		2
9725394	primary	29.4	65	1	4.83333	3	4	7		2
9726100	primary	22	57	1	184.833	3	4	7		3
9803613	primary	7.6	63	1	123.467	3	4	7	5	2
9804203	primary	11.3	67	1	94.9	3	3	6		2
9804841	primary	17.5	63	0	122.067	3	4	7	5	2
9804945	primary	11	66	0	10.1	3	3	6		2
9805168	primary	7	63	0	99.6333	3	4	7		2
9805279	primary	17.3	67	1	16.2667	3	4	7		3
9805501	primary	5.78	59	0	235.767	3	3	6		2
9805501	primary	5.78	59	0	235.767	3	3	6		2
9805856	primary	11	69	1	13.7	3	3	6	5	2
9805987	primary	18	59	0	243.6	3	4	7		2
9806107	primary	11.6	63	0	243.7	3	3	6	4	3
9807586	primary	5.8	69	1	56.5	4	4	8	5	2
9807807	primary	8.7	62	0	152.5	3	3	6	4	2
9808356	primary	59.7	67	1	16.1667	4	3	7		2
9809502	primary	5.1	60	0	4.93333	3	4	7		2
9809585	primary	38.61	62	1	95.2	3	4	7	5	2
9810204	primary	15.5	62	1	37.4667	3	4	7		2
9810722	primary	15	58	0	74.2667	4	3	7		2
9811528	primary	14	66	1	144.633	3	4	7		2
9811917	primary	35.3	61	1	81.1333	4	4	8	5	3
9812311	primary	3.2	70	1	75.2333	3	4	7		3
9812646	primary	15.1	62	1	93.0667	3	4	7		2
9813113	primary	12.8	67	1	49.8	3	3	6		3
9813667	primary	37.2	60	1	17.7	3	4	7		3
9814139	primary	7.2	66	0	128.767	3	3	6	4	2
9814139	primary	7.2	66	0	128.767	3	3	6	4	2
9814313	primary	5.9	63	0	232.9	3	4	7		3
9814531	primary	4.2	58	1	40.6333	3	3	6		2
9814630	primary	69.3	49	1	7.96667	3	4	7		3
9815027	primary	11.5	68	1	84.1667	3	2	5		2
9815114	primary	25.4	66	1	63.7333	4	5	9		3
9815573	primary	23.5	66	1	91.0667	3	5	8		2
9815747	primary	7.4	60	0	125.9	3	3	6		2
9815926	primary	13.9	63	0	103.733	3	3	6		2
9815926	primary	13.9	63	0	103.733	3	3	6		2
9816508	primary	14.8	58	1	38.3333	4	3	7	5	3
9817655	primary	9.7	57	0	234.867	5	3	8		3
9819810	primary	3.2	67	0	80.8667	3	3	6		2
9820370	primary	18.4	68	1	34.0333	3	4	7		2
9821718	primary	6.7	67	0	235.067	3	3	6		3
9823404	primary	4	53	1	3.9	3	3	6		2
9823404	primary	4	53	1	3.9	3	3	6		2
9824275	primary	8.7	60	0	236.667	3	3	6		2
9824275	primary	8.7	60	0	236.667	3	3	6		2
9825079	primary	22	65	0	128.9	3	2	5		2
9825180	primary	9	62	0	228.967	3	4	7		2
9825425	primary	2.8	64	1	232.8	3	3	6		2
9825425	primary	2.8	64	1	232.8	3	3	6		2
9825696	primary	1.5	67	0	163.267	3	3	6		2
9825860	primary	7.3	58	0	21.4	3	3	6		2
9826410	primary	14.9	67	0	49.7	3	2	5		2
9828083	primary	4	62	1	23.9667	4	3	7		3
