# Supplementary material for: Identification of protein-coding genes associated with metastatic prostate cancer
Source: Endocr Relat Cancer. 2025 Jun 26;32(7):e250070. doi: 10.1530/ERC-25-0070 (PMC12203752; doi:10.1530/ERC-25-0070)
Supplement: Supplementary file 5 [file Supplementary_Table_S5.xlsx]

## Sheet: Enrichment analysis
Supplementary Table S5: Functional enrichment analysis of the identified 85 genes
Category	Term	Count	%	PValue	Genes
KEGG_PATHWAY	hsa00982:Drug metabolism - cytochrome P450	3	3.79746835443038	0.0139647213032236	MAOB, GSTP1, UGT2B28
KEGG_PATHWAY	hsa01100:Metabolic pathways	9	11.39240506329114	0.0287730490039779	SDR16C5, OLAH, MAOB, GSTP1, UGT2B28, KYAT1, GCNT4, PAFAH1B3, BCAT2
KEGG_PATHWAY	hsa01240:Biosynthesis of cofactors	3	3.79746835443038	0.0548403436741651	SDR16C5, UGT2B28, BCAT2
KEGG_PATHWAY	hsa00380:Tryptophan metabolism	2	2.5316455696202533	0.0995844775323406	MAOB, KYAT1
GOTERM_CC_FAT	GO:0031012~extracellular matrix	6	7.59493670886076	0.0762299054544654	ADAMTSL4, COL11A1, LRRC17, ZP1, MATN3, COL19A1
GOTERM_CC_FAT	GO:0005581~collagen trimer	3	3.79746835443038	0.053602684245638	SFTPA2, COL11A1, COL19A1
GOTERM_CC_FAT	GO:0030312~external encapsulating structure	6	7.59493670886076	0.0766388425241156	ADAMTSL4, COL11A1, LRRC17, ZP1, MATN3, COL19A1
GOTERM_CC_FAT	GO:0098978~glutamatergic synapse	5	6.329113924050633	0.079562540835628	ACTN1, LRRC17, PIN1, RAC3, CPLX2
GOTERM_CC_FAT	GO:0062023~collagen-containing extracellular matrix	5	6.329113924050633	0.0900413308372358	ADAMTSL4, COL11A1, ZP1, MATN3, COL19A1
GOTERM_BP_FAT	GO:0008037~cell recognition	5	6.329113924050633	0.0014708608062253	LY6K, FOXG1, NEXN, ZP1, CLGN
GOTERM_BP_FAT	GO:0061061~muscle structure development	8	10.126582278481012	0.0017234862102197	FOXC2, MEIS1, SGCA, COL11A1, ACTN1, APLNR, MEOX2, COL19A1
GOTERM_BP_FAT	GO:0007338~single fertilization	5	6.329113924050633	0.0023585435272667	TRPC7, LY6K, XKRY, ZP1, CLGN
GOTERM_BP_FAT	GO:0030198~extracellular matrix organization	6	7.59493670886076	0.0026516664231867	FOXC2, ADAMTSL4, COL11A1, HAS1, MATN3, COL19A1
GOTERM_BP_FAT	GO:0043062~extracellular structure organization	6	7.59493670886076	0.0026904619800515	FOXC2, ADAMTSL4, COL11A1, HAS1, MATN3, COL19A1
GOTERM_BP_FAT	GO:0045229~external encapsulating structure organization	6	7.59493670886076	0.0027296685779093	FOXC2, ADAMTSL4, COL11A1, HAS1, MATN3, COL19A1
GOTERM_BP_FAT	GO:0009566~fertilization	5	6.329113924050633	0.0052080406905319	TRPC7, LY6K, XKRY, ZP1, CLGN
GOTERM_BP_FAT	GO:0007339~binding of sperm to zona pellucida	3	3.79746835443038	0.0066809872975589	LY6K, ZP1, CLGN
GOTERM_BP_FAT	GO:0003206~cardiac chamber morphogenesis	4	5.063291139240507	0.0091053996687932	FOXC2, COL11A1, APLNR, OVOL2
GOTERM_BP_FAT	GO:0034330~cell junction organization	7	8.860759493670885	0.0111130504487916	ACTN1, FRMPD2, LRRC17, PIN1, PKP1, RAC3
GOTERM_BP_FAT	GO:0035036~sperm-egg recognition	3	3.79746835443038	0.0117960764567542	LY6K, ZP1, CLGN
GOTERM_BP_FAT	GO:0007399~nervous system development	15	18.9873417721519	0.0128729308602845	MAOB, GSTP1, FOXG1, LRRC17, KLHL1, NEXN, CPLX2, OVOL2, FA2H, NIF3L1
GOTERM_BP_FAT	GO:0009888~tissue development	13	16.455696202531644	0.0155791301116641	KANK2, FOXC2, COL11A1, LRRC17, MEOX2, COL19A1, OVOL2, FA2H, MEIS1, ADAMTSL4
GOTERM_BP_FAT	GO:0034329~cell junction assembly	5	6.329113924050633	0.018010577556658	ACTN1, FRMPD2, LRRC17, PKP1, TNS1
GOTERM_BP_FAT	GO:0048562~embryonic organ morphogenesis	5	6.329113924050633	0.0183933300518002	FOXC2, FOXG1, COL11A1, APLNR, OVOL2
GOTERM_BP_FAT	GO:0007389~pattern specification process	6	7.59493670886076	0.0192173395105548	FOXC2, MEIS1, FOXG1, APLNR, MEOX2, OVOL2
GOTERM_BP_FAT	GO:0003205~cardiac chamber development	4	5.063291139240507	0.0198267277125637	FOXC2, COL11A1, APLNR, OVOL2
GOTERM_BP_FAT	GO:0007517~muscle organ development	5	6.329113924050633	0.0205892443912011	FOXC2, SGCA, COL11A1, MEOX2, COL19A1
GOTERM_BP_FAT	GO:0009988~cell-cell recognition	3	3.79746835443038	0.0214866847853272	LY6K, ZP1, CLGN
GOTERM_BP_FAT	GO:0001525~angiogenesis	5	6.329113924050633	0.0273763405033319	FOXC2, MEIS1, APLNR, MEOX2, OVOL2
GOTERM_BP_FAT	GO:0060537~muscle tissue development	5	6.329113924050633	0.030164049045693	FOXC2, MEIS1, COL11A1, MEOX2, COL19A1
GOTERM_BP_FAT	GO:0001568~blood vessel development	6	7.59493670886076	0.0323278172423464	FOXC2, FOXS1, MEIS1, APLNR, MEOX2, OVOL2
GOTERM_BP_FAT	GO:0008283~cell population proliferation	7	8.860759493670885	0.033526932657325	SDR16C5, FOXC2, FOXG1, GSTP1, RAC3, BYSL, OVOL2
GOTERM_BP_FAT	GO:0035050~embryonic heart tube development	3	3.79746835443038	0.03490059266474	FOXC2, APLNR, OVOL2
GOTERM_BP_FAT	GO:0001944~vasculature development	6	7.59493670886076	0.0373050881797162	FOXC2, FOXS1, MEIS1, APLNR, MEOX2, OVOL2
GOTERM_BP_FAT	GO:0048646~anatomical structure formation involved in morphogenesis	8	10.126582278481012	0.0408885581273967	FOXC2, MEIS1, COL11A1, ACTN1, APLNR, MEOX2, BYSL, OVOL2
GOTERM_BP_FAT	GO:0007417~central nervous system development	8	10.126582278481012	0.0489954756393838	FA2H, MEIS1, MAOB, FOXG1, GSTP1, KLHL1, APLNR, RAC3
GOTERM_BP_FAT	GO:0003002~regionalization	5	6.329113924050633	0.0499948716781242	FOXC2, FOXG1, APLNR, MEOX2, OVOL2
GOTERM_BP_FAT	GO:0099173~postsynapse organization	3	3.79746835443038	0.0565232093000762	ACTN1, LRRC17, RAC3
GOTERM_BP_FAT	GO:0048514~blood vessel morphogenesis	5	6.329113924050633	0.0572581628945346	FOXC2, MEIS1, APLNR, MEOX2, OVOL2
GOTERM_BP_FAT	GO:0003007~heart morphogenesis	4	5.063291139240507	0.0586573234349696	FOXC2, COL11A1, APLNR, OVOL2
GOTERM_BP_FAT	GO:0097435~supramolecular fiber organization	6	7.59493670886076	0.058934136695849	FOXC2, TMSB15A, COL11A1, ACTN1, PKP1, RAC3
GOTERM_BP_FAT	GO:0006633~fatty acid biosynthetic process	3	3.79746835443038	0.0607746769908408	FA2H, OLAH, GSTP1
GOTERM_BP_FAT	GO:0009790~embryo development	8	10.126582278481012	0.0611607894835512	FOXC2, MEIS1, FOXG1, COL11A1, APLNR, MEOX2, BYSL, OVOL2
GOTERM_BP_FAT	GO:0046394~carboxylic acid biosynthetic process	4	5.063291139240507	0.0660621076786207	FA2H, OLAH, GSTP1, BCAT2
GOTERM_BP_FAT	GO:0003231~cardiac ventricle development	3	3.79746835443038	0.0669047417283649	FOXC2, COL11A1, APLNR
GOTERM_BP_FAT	GO:0048568~embryonic organ development	5	6.329113924050633	0.0675081927478513	FOXC2, FOXG1, COL11A1, APLNR, OVOL2
GOTERM_BP_FAT	GO:0016053~organic acid biosynthetic process	4	5.063291139240507	0.0677026457419069	FA2H, OLAH, GSTP1, BCAT2
GOTERM_BP_FAT	GO:0033630~positive regulation of cell adhesion mediated by integrin	2	2.5316455696202533	0.0686505836137989	FOXC2, RAC3
GOTERM_BP_FAT	GO:0001501~skeletal system development	5	6.329113924050633	0.0868812927626818	FOXC2, COL11A1, LRRC17, MATN3, COL19A1
GOTERM_BP_FAT	GO:0016477~cell migration	7	8.860759493670885	0.0891524307109855	KANK2, FOXG1, APLNR, RAC3, TMEM18, TNS1, OVOL2
GOTERM_BP_FAT	GO:0000122~negative regulation of transcription by RNA polymerase II	7	8.860759493670885	0.0915494760033817	KANK2, SDR16C5, FOXC2, FOXS1, NIF3L1, FOXG1, OVOL2
GOTERM_BP_FAT	GO:0072359~circulatory system development	7	8.860759493670885	0.0925876429694992	FOXC2, FOXS1, MEIS1, COL11A1, APLNR, MEOX2, OVOL2
GOTERM_BP_FAT	GO:0090066~regulation of anatomical structure size	5	6.329113924050633	0.0969926420842128	KANK2, FOXC2, SLC12A4, TMSB15A, CCDC51
GOTERM_BP_FAT	GO:0007420~brain development	6	7.59493670886076	0.0997605447422984	MEIS1, MAOB, FOXG1, KLHL1, APLNR, RAC3
