# Supplementary material for: Identification of protein-coding genes associated with metastatic prostate cancer
Source: Endocr Relat Cancer. 2025 Jun 26;32(7):e250070. doi: 10.1530/ERC-25-0070 (PMC12203752; doi:10.1530/ERC-25-0070)
Supplement: Supplementary file 6 [file Supplementary_Table_S6.xls]

## Sheet: Upstream analysis using IPA
Supplementary Table S6: Upstream analysis using IPA
Upstream Regulator	Molecule Type	p-value of overlap	Target Molecules in Dataset
MECP2	transcription regulator	2,40E−03	BCAT2,FOXG1,GSTP1,NEXN
ARID1A	transcription regulator	2,43E−03	ACTN1,CLGN,FOXC2,HAS1,PAPPA,TFF3
TFF3 gene:FOXA1:GATA3:ESR1:ESTG:EP300	complex	2,65E−03	TFF3
SEC24A	transporter	2,65E−03	COL11A1
NURD (complex)	complex	2,65E−03	GSTP1
phenanthroline-(2H,7H)-diacetate	chemical reagent	2,65E−03	PIN1
cyclo(D-Arg-D-Arg-DThr(P)-Pip-Nal-Arg-Gln)	chemical reagent	2,65E−03	PIN1
FR 49175	chemical toxicant	2,65E−03	PAFAH1B3
HRAS	enzyme	2,76E−03	FOXC2,LRRC17,MAOB,NEXN,PAFAH1B3,PIN1,PKP1
ADAM15	peptidase	3,06E−03	NEXN,PKP1
ZBTB48	transcription regulator	3,46E−03	COL11A1,VWA5A
GNA15	enzyme	3,47E−03	FOXS1,GBP2,NEXN
ASCL1	transcription regulator	3,82E−03	CPLX2,FOXG1,LAMP5
CDC20	other	3,89E−03	CST1,OLAH
KMT2A	enzyme	4,00E−03	FOXC2,GCNT4,MEIS1
4-(2-aminoethyl)benzenesulfonylfluoride	chemical - protease inhibitor	4,33E−03	COL11A1,MATN3
PIN1P1	other	5,29E−03	PIN1
CDCA7L	other	5,29E−03	MAOB
repaglinide	chemical drug	5,29E−03	COL19A1
erbstatin	chemical - endogenous non-mammalian	5,29E−03	HAS1
molybdenum disulfide	chemical reagent	6,14E−03	COL11A1,LRRC17,TNS1
ESR2	ligand-dependent nuclear receptor	6,92E−03	ACTN1,COL11A1,CST1,FOXC2,GSTP1,MATN3,SLC12A4
NFIB	transcription regulator	7,80E−03	ADAMTSL4,TNS1
TMEM208	other	7,92E−03	SLC12A4
IKK (family)	group	7,92E−03	HAS1
ELAVL2	other	7,92E−03	FOXG1
KMT2A-AFDN	fusion gene/product	7,92E−03	MEIS1
PI3K (complex)	complex	8,10E−03	GSTP1,HAS1,PIN1,SLC12A4
rifampin	chemical drug	8,56E−03	GBP2,GSTP1,MAOB
PEAR1	other	8,73E−03	COL11A1,MATN3
nitroprusside	chemical drug	9,05E−03	ACTN1,SLC12A4
TSHZ3	transcription regulator	9,37E−03	KLHL1,TRPC7
FIGLA	transcription regulator	1,00E−02	CLGN,ZP1
PHF19	other	1,05E−02	MEIS1
miR-20a-3p (miRNAs w/seed CUGCAUU)	mature microRNA	1,05E−02	COL11A1
SGCG	other	1,05E−02	SGCA
EPZ004777	chemical reagent	1,05E−02	MEIS1
CCI-007	chemical reagent	1,05E−02	MEIS1
GSK3235025	chemical reagent	1,05E−02	MEIS1
ITGB1	transmembrane receptor	1,09E−02	COL19A1,HAS1,PAPPA
beta-estradiol	chemical - endogenous mammalian	1,27E−02	ADAMTSL4,BYSL,COL11A1,CST1,FOXC2,FOXG1,GCNT4,GSTP1,HAS1,KCNAB1,MAOB,OVOL2,SLC12A4,TFF3,TNS1
TCF15	transcription regulator	1,32E−02	MEOX2
LEO1	other	1,32E−02	MEIS1
DCX	other	1,32E−02	ACTN1
CBL0137	chemical drug	1,32E−02	PAPPA
aurothiomalate	chemical drug	1,32E−02	HAS1
TH1834	chemical reagent	1,32E−02	MEIS1
cathelicidin-WA	chemical - endogenous mammalian	1,32E−02	TFF3
MBD2	transcription regulator	1,45E−02	BCAT2,GSTP1
PDGF-BB (complex)	complex	1,48E−02	FOXC2,FOXS1,GBP2,NEXN
MAP2K3	kinase	1,53E−02	GSTP1,MAOB
NMD-11	chemical reagent	1,58E−02	FOXG1
PATCHED (family)	group	1,58E−02	FOXS1
LRRC26	ion channel	1,58E−02	CST1
GDF7	growth factor	1,58E−02	MEIS1
CHRD	other	1,58E−02	FOXG1
dec-RRLL-cmk	chemical reagent	1,58E−02	COL11A1
XCT790	chemical reagent	1,58E−02	MAOB
juglone	chemical toxicant	1,58E−02	PIN1
GNA14	enzyme	1,61E−02	GBP2,MEOX2
taurochenodeoxycholate	chemical - endogenous mammalian	1,74E−02	CST1,PAPPA
glycodeoxycholic acid	chemical - endogenous mammalian	1,78E−02	CST1,PAPPA
glycocholic acid	chemical - endogenous mammalian	1,82E−02	CST1,PAPPA
NEGR1	other	1,84E−02	MAOB
TMPO	other	1,84E−02	COL11A1
sulfinosine	chemical reagent	1,84E−02	GSTP1
LY83583	chemical reagent	1,84E−02	SLC12A4
COP1	enzyme	1,96E−02	OVOL2,TFF3
SLCO1C1	transporter	2,00E−02	ACTN1,PAFAH1B3
HDAC1	enzyme	2,04E−02	GSTP1,MEIS1,NEXN,TNS1
ZBTB17	transcription regulator	2,05E−02	FOXG1,ZNHIT3
METTL3	enzyme	2,07E−02	ADAMTSL4,FBXW9,RAC3
TWIST1	transcription regulator	2,07E−02	FOXC2,GBP2,MEIS1
H4C16	other	2,10E−02	GSTP1
USP44	peptidase	2,10E−02	FOXS1
ARHGEF7	other	2,10E−02	RAC3
MT3	other	2,10E−02	GSTP1
NCX-4040	chemical drug	2,10E−02	GSTP1
glycochenodeoxycholate	chemical - endogenous mammalian	2,33E−02	CST1,PAPPA
NAALADL2	other	2,36E−02	MIPEP
GSC	transcription regulator	2,36E−02	FOXC2
PSIP1	transcription regulator	2,36E−02	MEIS1
anethole	chemical - endogenous non-mammalian	2,36E−02	MAOB
3-beta,17-beta-androstanediol	chemical - endogenous mammalian	2,36E−02	GSTP1
LRRFIP2	other	2,38E−02	FDCSP,PKP1
taurodeoxycholic acid	chemical - endogenous mammalian	2,43E−02	CST1,PAPPA
ADCYAP1	other	2,59E−02	ACTN1,FRMPD2,UGT2B28
H3-3B	other	2,62E−02	MEIS1
SLC17A7	transporter	2,62E−02	APLNR
MRPS5	other	2,62E−02	BCAT2
NMNAT1	enzyme	2,62E−02	TMSB15A
UGDH	enzyme	2,62E−02	HAS1
CHRNA9	transmembrane receptor	2,62E−02	KCNAB1
TET1	enzyme	2,63E−02	FOXG1,MEIS1
FGF8	growth factor	2,69E−02	FOXG1,MEIS1
RNF5	enzyme	2,74E−02	COL11A1,FOXC2
RGS4	enzyme	2,79E−02	CPLX2,PAPPA
methylprednisolone	chemical drug	2,85E−02	GBP2,MAOB,MIPEP,PKP1,UGT2B28
coal tar	chemical drug	2,87E−02	GSTP1
LGALS7	other	2,87E−02	MAOB
DLG1	other	2,87E−02	KCNAB1
PKP2	other	2,87E−02	PAPPA
ATOH8	transcription regulator	3,13E−02	MAOB
isoleucine	chemical - endogenous mammalian	3,13E−02	BCAT2
isorhamnetin	chemical - endogenous non-mammalian	3,13E−02	GSTP1
taurocholic acid	chemical - endogenous mammalian	3,17E−02	CST1,PAPPA
SOCS3	phosphatase	3,28E−02	SGCA,TFF3
2,2',4,4'-tetrabromodiphenyl ether	chemical reagent	3,39E−02	HAS1
NACC1	transcription regulator	3,39E−02	MATN3
SPINT2	other	3,39E−02	PAPPA
KMT2A-AFF1	fusion gene/product	3,39E−02	MEIS1
NAMPT	cytokine	3,45E−02	BCAT2,TMSB15A
SLC16A2	transporter	3,56E−02	ACTN1,PAFAH1B3
GALNT6	enzyme	3,64E−02	TFF3
EEF1A1	translation regulator	3,64E−02	PAPPA
ethyl 2-{[(6,7-dimethyl-3-oxo-1,2,3,4-tetrahydro-2-quinoxalinyl)acetyl]amino}-4,5-dimethyl-3-thiophenecarboxylate	chemical reagent	3,64E−02	FOXG1
EOMES	transcription regulator	3,74E−02	APLNR,CST1
trametinib	chemical drug	3,74E−02	COL11A1,MEIS1
HOXBLINC	other	3,90E−02	MEIS1
COL9A1	other	3,90E−02	MATN3
TRAF7	enzyme	3,90E−02	RAC3
trans-stilbene oxide	chemical reagent	3,90E−02	UGT2B28
ginkgolide B	chemical drug	3,90E−02	PAFAH1B3
NUP98-KDM5A	fusion gene/product	3,90E−02	MEIS1
PTP4A1	phosphatase	3,98E−02	ACTN1,GSTP1
HAPLN1	other	4,15E−02	HAS1
leflunomide	chemical drug	4,15E−02	HAS1
EGR2	transcription regulator	4,28E−02	ACTN1,COL11A1,PMP2
LHX1	transcription regulator	4,28E−02	OVOL2,UGT2B28
fulvestrant	chemical drug	4,36E−02	CCDC34,GSTP1,TFF3
GATA1	transcription regulator	4,36E−02	ACTN1,MEIS1,TFF3
pCPT-cAMP	chemical - kinase inhibitor	4,41E−02	FOXC2
MESP1	transcription regulator	4,41E−02	FOXC2
7-nitroindazole	chemical reagent	4,41E−02	GSTP1
Na+	chemical - endogenous mammalian	4,41E−02	SLC12A4
butyric acid	chemical - endogenous mammalian	4,42E−02	COL11A1,GBP2,GSTP1,TFF3
SUPT16H	transcription regulator	4,47E−02	LY6K,SGCA
interferon beta-1a	biologic drug	4,54E−02	GSTP1,PIN1
H3-3A	other	4,66E−02	MEIS1
MESP2	transcription regulator	4,66E−02	FOXC2
FERMT2	other	4,66E−02	GSTP1
lurbinectedin	chemical drug	4,66E−02	PKP1
OTX1	transcription regulator	4,66E−02	FOXG1
FOSL1	transcription regulator	4,79E−02	FOXS1,LY6K
TGFB3	growth factor	4,86E−02	COL11A1,TNS1
FREY1	other	4,91E−02	CLGN
DAG1	transmembrane receptor	4,91E−02	SGCA
SLIT2	other	4,91E−02	PAPPA
CSF3R	transmembrane receptor	4,91E−02	MEIS1
RUNX2	transcription regulator	4,99E−02	COL11A1,NEXN

## Sheet: invasive_cancer-related genes
Supplementary Table S6: invasive cancer-related genes.
Categories	Diseases or Functions Annotation	p-value	Activation z-score	Molecules	# Molecules
Cancer,Organismal Injury and Abnormalities	Invasive cancer	2,72E−02	1,767	CLGN,COL11A1,CST1,FOXC2,FOXS1,GBP2,GCNT4,GSTP1,LAMP5,LRRC17,MEIS1,OVOL2,PAPPA,RAC3	14

## Sheet: Match analysis
Supplementary Table S6: Match analysis-IPA
Analysis Name	Project	case.diseasestate	case.tissue	comparisoncategory	comparisoncontrast	comparisonid	weblink	DM (z-score)
10- prostate cancer [prostate] NA 280	OncoMouse	prostate cancer	prostate	Other Comparisons	Genotype => RB1 flox/flox
170- castration-resistant prostate carcinoma [prostate] NA 13370	SingleCellHumanUmi	castration-resistant prostate carcinoma	prostate	Cell Type vs Others	myofibroblast cell vs others	GSE137829_UMI.GPL24676.CellMap6.test170	https://www.ncbi.nlm.nih.gov/geo/query/acc.cgi?acc=GSE137829	-23.008949665421113
