# Supplementary material for: Identification of protein-coding genes associated with metastatic prostate cancer
Source: Endocr Relat Cancer. 2025 Jun 26;32(7):e250070. doi: 10.1530/ERC-25-0070 (PMC12203752; doi:10.1530/ERC-25-0070)
Supplement: Supplementary file 7 [file Supplementary_Table_S7.xlsx]

## Sheet: LNCaP (10nM vs. 0nM)
Supplementary Table S7: Result table for differential expression analysis between LNCaP treated with 10nM DHT vs. 0nM DHT. PSA (KLK3) was used as a positive control.
	log2FoldChange	pvalue	padj
KLK3	1.59920378663368	0	0
TMEM18	0.269459217134598	0.00597537396385314	0.0211898410380162
FRMPD1	-0.684806641384285	1.08429501627631e-06	9.54960964714144e-06
ZNHIT3	-0.00662420032139954	0.965588700926491	0.982225842885946
